# Supplementary material for: Eidophasia assmanni sp. nov., the first alpine representative of the genus, detected in the Russian Altai Mountains (Lepidoptera, Plutellidae)
Source: Zookeys. 2020 Aug 14;959:99–111. doi: 10.3897/zookeys.959.54259 (PMC7442753; doi:10.3897/zookeys.959.54259)
Supplement: XML Treatment for Eidophasia assmanni [file zookeys.959.54259-treatment1.xml]

<!DOCTYPE tp:taxon-treatment
  PUBLIC "-//TaxonX//DTD Taxonomic Treatment Publishing DTD v0 20100105//EN" "tax-treatment-NSO.dtd">
<tp:taxon-treatment xmlns:tp="http://www.plazi.org/taxpub"><tp:treatment-meta><kwd-group><label>Taxon classification</label><kwd><named-content xmlns:xlink="http://www.w3.org/1999/xlink" content-type="kingdom">Animalia</named-content></kwd><kwd><named-content xmlns:xlink="http://www.w3.org/1999/xlink" content-type="order">Lepidoptera</named-content></kwd><kwd><named-content xmlns:xlink="http://www.w3.org/1999/xlink" content-type="family">Plutellidae</named-content></kwd></kwd-group><mixed-citation publication-type="journal"><person-group><name><surname>Huemer</surname><given-names>Peter</given-names></name><name><surname>Sohn</surname><given-names>Jae-Cheon</given-names></name></person-group><article-title><italic><tp:taxon-name><tp:taxon-name-part taxon-name-part-type="genus" reg="Eidophasia">Eidophasia</tp:taxon-name-part> <tp:taxon-name-part taxon-name-part-type="species" reg="assmanni">assmanni</tp:taxon-name-part></tp:taxon-name></italic> sp. nov., the first alpine representative of the genus, detected in the Russian Altai Mountains (<tp:taxon-name><tp:taxon-name-part taxon-name-part-type="order">Lepidoptera</tp:taxon-name-part></tp:taxon-name>, <tp:taxon-name><tp:taxon-name-part taxon-name-part-type="family">Plutellidae</tp:taxon-name-part></tp:taxon-name>)</article-title><source>Zookeys</source><day>14</day><month>8</month><year>2020</year><volume>959</volume><fpage>99</fpage><lpage>111</lpage><pub-id pub-id-type="doi">10.3897/zookeys.959.54259</pub-id></mixed-citation></tp:treatment-meta><tp:nomenclature><tp:taxon-name><object-id xmlns:xlink="http://www.w3.org/1999/xlink" content-type="arpha" xlink:type="simple">2B328278-3597-5B17-9B16-F542E129FEA3</object-id>
              <tp:taxon-name-part taxon-name-part-type="genus" reg="Eidophasia">Eidophasia</tp:taxon-name-part>
              <tp:taxon-name-part taxon-name-part-type="species" reg="assmanni">assmanni</tp:taxon-name-part>
              <object-id xmlns:xlink="http://www.w3.org/1999/xlink" content-type="zoobank" xlink:type="simple">http://zoobank.org/A204788A-24C2-41A3-8F06-6DABDD5DDF72</object-id>
            </tp:taxon-name><tp:taxon-status xmlns:xlink="http://www.w3.org/1999/xlink" xlink:type="simple">sp. nov.</tp:taxon-status><xref ref-type="fig" rid="F1">Figures 1</xref><xref ref-type="fig" rid="F2">, 2</xref><xref ref-type="fig" rid="F3">, 3</xref><xref ref-type="fig" rid="F4">, 4</xref><xref ref-type="fig" rid="F5">, 5</xref><xref ref-type="fig" rid="F6">, 6</xref></tp:nomenclature><tp:treatment-sec sec-type="material" id="SECID0EWLAE"><title>Material.</title><p><bold><italic>Holotype</italic></bold> ♂: “Russia, Altai Republic, / Ulagan distr., 10 km NE / Aktash vill., Kuraj Mts. / Range, between rivers / Korumdyajry and Yarlyamry, / <named-content xmlns:xlink="http://www.w3.org/1999/xlink" content-type="dwc:verbatimCoordinates" xlink:type="simple"><named-content content-type="geo-json" specific-use="{&#34;type&#34;:&#34;Point&#34;,&#34;coordinates&#34;:[87.750000,50.333333]}" id="NCID0EEMAE" xlink:type="simple">50°20'N, 87°45'E</named-content></named-content>, stone / tundra, 2750–2800 m, / 07.08.2016, leg. Huemer &amp; / Wiesmair, TLMF 2016–020” “DNA Barcode / TLMF Lep 21215” “YPO 162 ♂ P. Huemer” (Tiroler Landesmuseum Ferdinandeum, Innsbruck, Austria). <bold><italic>Paratype</italic></bold>: 1 ♂, same data as holotype, but 2900–3000 m, 30.vii.2016, DNA Barcode TLMF Lep 20484 (Tiroler Landesmuseum Ferdinandeum, Innsbruck, Austria).</p></tp:treatment-sec><tp:treatment-sec sec-type="diagnosis" id="SECID0EMMAE"><title>Diagnosis.</title><p><italic><tp:taxon-name><tp:taxon-name-part taxon-name-part-type="genus" reg="Eidophasia">Eidophasia</tp:taxon-name-part> <tp:taxon-name-part taxon-name-part-type="species" reg="assmanni">assmanni</tp:taxon-name-part></tp:taxon-name></italic> is unmistakable in habitus due to the inconspicuous wing markings, which are clear and prominent in <italic><tp:taxon-name><tp:taxon-name-part taxon-name-part-type="genus" reg="Eidophasia">E.</tp:taxon-name-part> <tp:taxon-name-part taxon-name-part-type="species" reg="assmanni">assmanni</tp:taxon-name-part></tp:taxon-name></italic>, and white or yellow in all other known species of the genus. The male genitalia are unique in <italic><tp:taxon-name><tp:taxon-name-part taxon-name-part-type="genus" reg="Eidophasia">Eidophasia</tp:taxon-name-part></tp:taxon-name></italic> by the oblong shape of the valva with straight dorsal and ventral edges and particularly the very long and apically pointed sacculus with largely reduced spiniform setae on distal end. In <italic><tp:taxon-name><tp:taxon-name-part taxon-name-part-type="genus" reg="Eidophasia">E.</tp:taxon-name-part> <tp:taxon-name-part taxon-name-part-type="species" reg="messingiella">messingiella</tp:taxon-name-part></tp:taxon-name></italic> and related taxa the valva is obovate with a curved sacculus and sets of spiniform setae at apex (see <xref ref-type="bibr" rid="B25">Sohn and Baraniak 2016</xref>), whereas in <italic><tp:taxon-name><tp:taxon-name-part taxon-name-part-type="genus" reg="Eidophasia">E.</tp:taxon-name-part> <tp:taxon-name-part taxon-name-part-type="species" reg="vanella">vanella</tp:taxon-name-part></tp:taxon-name></italic> the sacculus is very short with large sets of spiniform setae and with a pair of brush-like coremata on the outer side of the valva (Figs <xref ref-type="fig" rid="F3">3</xref>, <xref ref-type="fig" rid="F4">4</xref>). DNA barcodes show a minimum distance &gt; 5% to the nearest species <italic><tp:taxon-name><tp:taxon-name-part taxon-name-part-type="genus" reg="Eidophasia">E.</tp:taxon-name-part> <tp:taxon-name-part taxon-name-part-type="species" reg="vanella">vanella</tp:taxon-name-part></tp:taxon-name></italic> and <italic><tp:taxon-name><tp:taxon-name-part taxon-name-part-type="genus" reg="Eidophasia">E.</tp:taxon-name-part> <tp:taxon-name-part taxon-name-part-type="species" reg="messingiella">messingiella</tp:taxon-name-part></tp:taxon-name></italic>. <italic><tp:taxon-name><tp:taxon-name-part taxon-name-part-type="genus" reg="Eidophasia">Eidophasia</tp:taxon-name-part> <tp:taxon-name-part taxon-name-part-type="species" reg="assmanni">assmanni</tp:taxon-name-part></tp:taxon-name></italic> so far is the only known species of the genus restricted to an alpine habitat.</p></tp:treatment-sec><tp:treatment-sec sec-type="description" id="SECID0ESPAE"><title>Description</title><p>(Fig. <xref ref-type="fig" rid="F1">1</xref>). Forewing length (from base to apex): 6.0–6.4 mm. Head dark grey-brown, sparsely intermixed with white scales, particularly at vertex and lateral part of frons; labial palpus mixed grey-brown and white, particularly outer surface of 1<sup>st</sup> and second segment predominantly white, second segment with short ventral tuft of scales; first and second segment about the same length, third segment much longer, upcurved; antenna dark grey-brown, with weak white-grey annulation. Thorax dark grey-brown, patagia with few white-grey scales, tegula with some white scales; fore and mid-legs dark grey-brown on upper surface, distal end of tarsal segments weakly ringed white-grey, ventral surface predominantly white-grey, hindlegs predominantly white-grey; forewing dark grey-brown with weakly delineated white-grey markings: few scales at base, indistinct narrow transverse antemedian line, costal spot at two-thirds, irregularly delineated costal and tornal spots at about four-fifths, and extended white-grey mottling in distal third; fringe white-grey, with dark grey-brown basal line; hindwing light grey-brown, fringe white-grey with grey-brown basal line; underside of fore and hindwing, white-grey, without pattern. Abdomen grey-white, lighter at ventral surface.</p><fig id="F1" position="float" orientation="portrait"><object-id xmlns:xlink="http://www.w3.org/1999/xlink" content-type="doi" xlink:type="simple">10.3897/zookeys.959.54259.figure1</object-id><object-id xmlns:xlink="http://www.w3.org/1999/xlink" content-type="arpha" xlink:type="simple">70B1EB1F-807A-5BD8-A29B-C0CD239ED733</object-id><label>Figure 1.</label><caption><p><italic><tp:taxon-name><tp:taxon-name-part taxon-name-part-type="genus" reg="Eidophasia">Eidophasia</tp:taxon-name-part> <tp:taxon-name-part taxon-name-part-type="species" reg="assmanni">assmanni</tp:taxon-name-part></tp:taxon-name></italic> sp. nov., holotype, scale bar: 5 mm.</p></caption><graphic xmlns:xlink="http://www.w3.org/1999/xlink" xlink:href="zookeys-959-099-g001.jpg" position="float" orientation="portrait" xlink:type="simple" id="oo_441914.jpg"><uri content-type="original_file" xlink:type="simple">https://binary.pensoft.net/fig/441914</uri></graphic></fig><p>Pre-genital segments (Fig. <xref ref-type="fig" rid="F2">2</xref>). Tergite VIII small, sub-rectangular, posterior-laterally with large semi-oval appendage, covering parts of genitalia capsule laterally; brush of long coremata in intersegmental membrane of segment VII and VIII, extending to about posterior margin of appendages.</p><fig id="F2" position="float" orientation="portrait"><object-id xmlns:xlink="http://www.w3.org/1999/xlink" content-type="doi" xlink:type="simple">10.3897/zookeys.959.54259.figure2</object-id><object-id xmlns:xlink="http://www.w3.org/1999/xlink" content-type="arpha" xlink:type="simple">5068C254-5714-5547-833D-D0E2CCE20C7C</object-id><label>Figure 2.</label><caption><p><italic><tp:taxon-name><tp:taxon-name-part taxon-name-part-type="genus" reg="Eidophasia">Eidophasia</tp:taxon-name-part> <tp:taxon-name-part taxon-name-part-type="species" reg="assmanni">assmanni</tp:taxon-name-part></tp:taxon-name></italic> sp. nov., holotype, male pre-genitalia segments.</p></caption><graphic xmlns:xlink="http://www.w3.org/1999/xlink" xlink:href="zookeys-959-099-g002.jpg" position="float" orientation="portrait" xlink:type="simple" id="oo_441915.jpg"><uri content-type="original_file" xlink:type="simple">https://binary.pensoft.net/fig/441915</uri></graphic></fig><p>Male genitalia (Fig. <xref ref-type="fig" rid="F3">3</xref>). Tegumen semi-elliptical; tuba analis slightly longer than tegumen, slender, weakly sclerotized; teguminal process prominent, with straight outer edge and broadly rounded apex, basal part setose; valva oblong, nearly three times length of basal width, dorsal and ventral edges straight, gradually widened towards semi-oval apex, membranous distomedial part from about middle of valva expanded to apex and densely covered with setae; sacculus nearly extended to apex of valva, sclerotized ventral margin straight, inner side with short setae, apically pointed with two to three minute spiniform setae; vinculum sub-triangular; saccus about three-quarters length of valva, massive, distal third weakly dilated, apex rounded; phallus about length of valva, straight, basally bulbous, vesica with small group of microtrichia apically (uneverted vesica).</p><fig id="F3" position="float" orientation="portrait"><object-id xmlns:xlink="http://www.w3.org/1999/xlink" content-type="doi" xlink:type="simple">10.3897/zookeys.959.54259.figure3</object-id><object-id xmlns:xlink="http://www.w3.org/1999/xlink" content-type="arpha" xlink:type="simple">C1FE0BE3-B960-5BEF-B6B7-276C6E280DA3</object-id><label>Figure 3.</label><caption><p><italic><tp:taxon-name><tp:taxon-name-part taxon-name-part-type="genus" reg="Eidophasia">Eidophasia</tp:taxon-name-part> <tp:taxon-name-part taxon-name-part-type="species" reg="assmanni">assmanni</tp:taxon-name-part></tp:taxon-name></italic> sp. nov., holotype, male genitalia. Scale bar: 0.2 mm.</p></caption><graphic xmlns:xlink="http://www.w3.org/1999/xlink" xlink:href="zookeys-959-099-g003.jpg" position="float" orientation="portrait" xlink:type="simple" id="oo_441916.jpg"><uri content-type="original_file" xlink:type="simple">https://binary.pensoft.net/fig/441916</uri></graphic></fig></tp:treatment-sec><tp:treatment-sec sec-type="Molecular data" id="SECID0ESSAE"><title>Molecular data.</title><p><abbrev xmlns:xlink="http://www.w3.org/1999/xlink" xlink:title="Barcode Index Number" id="ABBRID0EYSAE" xlink:type="simple">BIN</abbrev>: <abbrev xmlns:xlink="http://www.w3.org/1999/xlink" xlink:title="Barcode of Life Data Systems" id="ABBRID0E3SAE" xlink:type="simple">BOLD</abbrev>:ADE0025. The intraspecific average distance of the barcode region is 0% (n = 2), the minimum distance to the Nearest <abbrev xmlns:xlink="http://www.w3.org/1999/xlink" xlink:title="Barcode Index Number" id="ABBRID0EATAE" xlink:type="simple">BIN</abbrev> in <abbrev xmlns:xlink="http://www.w3.org/1999/xlink" xlink:title="Barcode of Life Data Systems" id="ABBRID0EETAE" xlink:type="simple">BOLD</abbrev>, <italic><tp:taxon-name><tp:taxon-name-part taxon-name-part-type="genus" reg="Eidophasia">E.</tp:taxon-name-part> <tp:taxon-name-part taxon-name-part-type="species" reg="vanella">vanella</tp:taxon-name-part></tp:taxon-name></italic>, is 5.25% (p-distance), whereas the Nearest Neighbour in our dataset is a specimen of <italic><tp:taxon-name><tp:taxon-name-part taxon-name-part-type="genus" reg="Eidophasia">E.</tp:taxon-name-part> <tp:taxon-name-part taxon-name-part-type="species" reg="messingiella">messingiella</tp:taxon-name-part></tp:taxon-name></italic> with 5.88% divergence (Table <xref ref-type="table" rid="T1">1</xref>).</p><table-wrap id="T1" position="float" orientation="portrait"><label>Table 1.</label><caption><p>Intraspecific mean K2P (Kimura 2 Parameter) divergences, maximum pairwise distances, and distance to Nearest Neighbour in <italic><tp:taxon-name><tp:taxon-name-part taxon-name-part-type="genus" reg="Eidophasia">Eidophasia</tp:taxon-name-part></tp:taxon-name></italic> and generic type species of related genera.</p></caption><table id="TID0EJNAG" rules="all"><tbody><tr><th rowspan="1" colspan="1">Species</th><th rowspan="1" colspan="1">Mean Div.</th><th rowspan="1" colspan="1">Max Div.</th><th rowspan="1" colspan="1">Nearest Species</th><th rowspan="1" colspan="1">Nearest Neighbour</th><th rowspan="1" colspan="1">Distance to NN</th></tr><tr><td rowspan="1" colspan="1">
                      <italic><tp:taxon-name><tp:taxon-name-part taxon-name-part-type="genus" reg="Eidophasia">Eidophasia</tp:taxon-name-part> <tp:taxon-name-part taxon-name-part-type="species" reg="assmanni">assmanni</tp:taxon-name-part></tp:taxon-name></italic>
                    </td><td rowspan="1" colspan="1">0</td><td rowspan="1" colspan="1">0</td><td rowspan="1" colspan="1">
                      <italic><tp:taxon-name><tp:taxon-name-part taxon-name-part-type="genus" reg="Eidophasia">Eidophasia</tp:taxon-name-part> <tp:taxon-name-part taxon-name-part-type="species" reg="messingiella">messingiella</tp:taxon-name-part></tp:taxon-name></italic>
                    </td><td rowspan="1" colspan="1">CGUKD020-09</td><td rowspan="1" colspan="1">5.88</td></tr><tr><td rowspan="1" colspan="1">
                      <italic><tp:taxon-name><tp:taxon-name-part taxon-name-part-type="genus" reg="Eidophasia">Eidophasia</tp:taxon-name-part> <tp:taxon-name-part taxon-name-part-type="species" reg="albidorsella">albidorsella</tp:taxon-name-part></tp:taxon-name></italic>
                    </td><td rowspan="1" colspan="1">N/A</td><td rowspan="1" colspan="1">0</td><td rowspan="1" colspan="1">
                      <italic><tp:taxon-name><tp:taxon-name-part taxon-name-part-type="genus" reg="Eidophasia">Eidophasia</tp:taxon-name-part> <tp:taxon-name-part taxon-name-part-type="species" reg="vanella">vanella</tp:taxon-name-part></tp:taxon-name></italic>
                    </td><td rowspan="1" colspan="1">LPAB805-08</td><td rowspan="1" colspan="1">6.24</td></tr><tr><td rowspan="1" colspan="1">
                      <italic><tp:taxon-name><tp:taxon-name-part taxon-name-part-type="genus" reg="Eidophasia">Eidophasia</tp:taxon-name-part> <tp:taxon-name-part taxon-name-part-type="species" reg="hufnagelii">hufnagelii</tp:taxon-name-part></tp:taxon-name></italic>
                    </td><td rowspan="1" colspan="1">0.22</td><td rowspan="1" colspan="1">0.32</td><td rowspan="1" colspan="1">
                      <italic><tp:taxon-name><tp:taxon-name-part taxon-name-part-type="genus" reg="Eidophasia">Eidophasia</tp:taxon-name-part> <tp:taxon-name-part taxon-name-part-type="species" reg="syenitella">syenitella</tp:taxon-name-part></tp:taxon-name></italic>
                    </td><td rowspan="1" colspan="1">LEFIJ2890-15</td><td rowspan="1" colspan="1">9.59</td></tr><tr><td rowspan="1" colspan="1">
                      <italic><tp:taxon-name><tp:taxon-name-part taxon-name-part-type="genus" reg="Eidophasia">Eidophasia</tp:taxon-name-part> <tp:taxon-name-part taxon-name-part-type="species" reg="infuscata">infuscata</tp:taxon-name-part></tp:taxon-name></italic>
                    </td><td rowspan="1" colspan="1">N/A</td><td rowspan="1" colspan="1">0</td><td rowspan="1" colspan="1">
                      <italic><tp:taxon-name><tp:taxon-name-part taxon-name-part-type="genus" reg="Eidophasia">Eidophasia</tp:taxon-name-part> <tp:taxon-name-part taxon-name-part-type="species" reg="messingiella">messingiella</tp:taxon-name-part></tp:taxon-name></italic>
                    </td><td rowspan="1" colspan="1">LEFIE702-10</td><td rowspan="1" colspan="1">0.77</td></tr><tr><td rowspan="1" colspan="1">
                      <italic><tp:taxon-name><tp:taxon-name-part taxon-name-part-type="genus" reg="Eidophasia">Eidophasia</tp:taxon-name-part> <tp:taxon-name-part taxon-name-part-type="species" reg="messingiella">messingiella</tp:taxon-name-part></tp:taxon-name></italic>
                    </td><td rowspan="1" colspan="1">0.48</td><td rowspan="1" colspan="1">2.99</td><td rowspan="1" colspan="1">
                      <italic><tp:taxon-name><tp:taxon-name-part taxon-name-part-type="genus" reg="Eidophasia">Eidophasia</tp:taxon-name-part> <tp:taxon-name-part taxon-name-part-type="species" reg="infuscata">infuscata</tp:taxon-name-part></tp:taxon-name></italic>
                    </td><td rowspan="1" colspan="1">LEFIJ2893-15</td><td rowspan="1" colspan="1">0.77</td></tr><tr><td rowspan="1" colspan="1">
                      <italic><tp:taxon-name><tp:taxon-name-part taxon-name-part-type="genus" reg="Eidophasia">Eidophasia</tp:taxon-name-part> <tp:taxon-name-part taxon-name-part-type="species" reg="syenitella">syenitella</tp:taxon-name-part></tp:taxon-name></italic>
                    </td><td rowspan="1" colspan="1">1.76</td><td rowspan="1" colspan="1">2.18</td><td rowspan="1" colspan="1">
                      <italic><tp:taxon-name><tp:taxon-name-part taxon-name-part-type="genus" reg="Eidophasia">Eidophasia</tp:taxon-name-part> <tp:taxon-name-part taxon-name-part-type="species" reg="hufnagelii">hufnagelii</tp:taxon-name-part></tp:taxon-name></italic>
                    </td><td rowspan="1" colspan="1">LEATJ1474-16</td><td rowspan="1" colspan="1">9.59</td></tr><tr><td rowspan="1" colspan="1">
                      <italic><tp:taxon-name><tp:taxon-name-part taxon-name-part-type="genus" reg="Eidophasia">Eidophasia</tp:taxon-name-part> <tp:taxon-name-part taxon-name-part-type="species" reg="vanella">vanella</tp:taxon-name-part></tp:taxon-name></italic>
                    </td><td rowspan="1" colspan="1">0.03</td><td rowspan="1" colspan="1">0.15</td><td rowspan="1" colspan="1">
                      <italic><tp:taxon-name><tp:taxon-name-part taxon-name-part-type="genus" reg="Eidophasia">Eidophasia</tp:taxon-name-part> <tp:taxon-name-part taxon-name-part-type="species" reg="messingiella">messingiella</tp:taxon-name-part></tp:taxon-name></italic>
                    </td><td rowspan="1" colspan="1">CGUKD020-09</td><td rowspan="1" colspan="1">5.44</td></tr><tr><td rowspan="1" colspan="1">
                      <italic><tp:taxon-name><tp:taxon-name-part taxon-name-part-type="genus" reg="Plutelloptera">Plutelloptera</tp:taxon-name-part> <tp:taxon-name-part taxon-name-part-type="species" reg="geniatella">geniatella</tp:taxon-name-part></tp:taxon-name></italic>
                    </td><td rowspan="1" colspan="1">0.67</td><td rowspan="1" colspan="1">2.5</td><td rowspan="1" colspan="1">
                      <italic><tp:taxon-name><tp:taxon-name-part taxon-name-part-type="genus" reg="Pseudoplutella">Pseudoplutella</tp:taxon-name-part> <tp:taxon-name-part taxon-name-part-type="species" reg="porrectella">porrectella</tp:taxon-name-part></tp:taxon-name></italic>
                    </td><td rowspan="1" colspan="1">LEATJ1471-16</td><td rowspan="1" colspan="1">5.83</td></tr><tr><td rowspan="1" colspan="1">
                      <italic><tp:taxon-name><tp:taxon-name-part taxon-name-part-type="genus" reg="Pseudoplutella">Pseudoplutella</tp:taxon-name-part> <tp:taxon-name-part taxon-name-part-type="species" reg="porrectella">porrectella</tp:taxon-name-part></tp:taxon-name></italic>
                    </td><td rowspan="1" colspan="1">0.18</td><td rowspan="1" colspan="1">0.77</td><td rowspan="1" colspan="1">
                      <italic><tp:taxon-name><tp:taxon-name-part taxon-name-part-type="genus" reg="Plutelloptera">Plutelloptera</tp:taxon-name-part> <tp:taxon-name-part taxon-name-part-type="species" reg="geniatella">geniatella</tp:taxon-name-part></tp:taxon-name></italic>
                    </td><td rowspan="1" colspan="1">PHLAA575-09</td><td rowspan="1" colspan="1">5.83</td></tr><tr><td rowspan="1" colspan="1">
                      <italic><tp:taxon-name><tp:taxon-name-part taxon-name-part-type="genus" reg="Plutella">Plutella</tp:taxon-name-part> <tp:taxon-name-part taxon-name-part-type="species" reg="xylostella">xylostella</tp:taxon-name-part></tp:taxon-name></italic>
                    </td><td rowspan="1" colspan="1">0.68</td><td rowspan="1" colspan="1">2.18</td><td rowspan="1" colspan="1">
                      <italic><tp:taxon-name><tp:taxon-name-part taxon-name-part-type="genus" reg="Eidophasia">Eidophasia</tp:taxon-name-part> <tp:taxon-name-part taxon-name-part-type="species" reg="messingiella">messingiella</tp:taxon-name-part></tp:taxon-name></italic>
                    </td><td rowspan="1" colspan="1">CGUKD020-09</td><td rowspan="1" colspan="1">9.07</td></tr><tr><td rowspan="1" colspan="1">
                      <italic><tp:taxon-name><tp:taxon-name-part taxon-name-part-type="genus" reg="Rhigognostis">Rhigognostis</tp:taxon-name-part> <tp:taxon-name-part taxon-name-part-type="species" reg="senilella">senilella</tp:taxon-name-part></tp:taxon-name></italic>
                    </td><td rowspan="1" colspan="1">0.52</td><td rowspan="1" colspan="1">1.24</td><td rowspan="1" colspan="1">
                      <italic><tp:taxon-name><tp:taxon-name-part taxon-name-part-type="genus" reg="Eidophasia">Eidophasia</tp:taxon-name-part> <tp:taxon-name-part taxon-name-part-type="species" reg="messingiella">messingiella</tp:taxon-name-part></tp:taxon-name></italic>
                    </td><td rowspan="1" colspan="1">CGUKD020-09</td><td rowspan="1" colspan="1">8.62</td></tr></tbody></table></table-wrap><fig id="F4" position="float" orientation="portrait"><object-id xmlns:xlink="http://www.w3.org/1999/xlink" content-type="doi" xlink:type="simple">10.3897/zookeys.959.54259.figure4</object-id><object-id xmlns:xlink="http://www.w3.org/1999/xlink" content-type="arpha" xlink:type="simple">5C0AA190-29F4-59BF-B0B9-15DD352A7D5A</object-id><label>Figure 4.</label><caption><p><italic><tp:taxon-name><tp:taxon-name-part taxon-name-part-type="genus" reg="Eidophasia">Eidophasia</tp:taxon-name-part> <tp:taxon-name-part taxon-name-part-type="species" reg="vanella">vanella</tp:taxon-name-part></tp:taxon-name></italic> (Walsingham, 1881), male genitalia, Canada, gen. slide 20/1586 P. Huemer. Scale bar: 0.2 mm.</p></caption><graphic xmlns:xlink="http://www.w3.org/1999/xlink" xlink:href="zookeys-959-099-g004.jpg" position="float" orientation="portrait" xlink:type="simple" id="oo_441917.jpg"><uri content-type="original_file" xlink:type="simple">https://binary.pensoft.net/fig/441917</uri></graphic></fig></tp:treatment-sec><tp:treatment-sec sec-type="Bionomics" id="SECID0E2EAG"><title>Bionomics.</title><p>The host plant and early stages are unknown. Though it seems possible that the species shows similar behaviour to other <italic><tp:taxon-name><tp:taxon-name-part taxon-name-part-type="genus" reg="Eidophasia">Eidophasia</tp:taxon-name-part></tp:taxon-name></italic> spp., with a host plant restriction to <tp:taxon-name><tp:taxon-name-part taxon-name-part-type="family">Brassicaceae</tp:taxon-name-part></tp:taxon-name>; it may also be polyphagous such as the related <italic><tp:taxon-name><tp:taxon-name-part taxon-name-part-type="genus" reg="Eidophasia">E.</tp:taxon-name-part> <tp:taxon-name-part taxon-name-part-type="species" reg="vanella">vanella</tp:taxon-name-part></tp:taxon-name></italic>. The two adults were found between late July and early August when they were netted during daytime in strong wind conditions. The type-locality is an alpine tundra dominated by rock and scree with patchy herbaceous vegetation (Fig. <xref ref-type="fig" rid="F5">5</xref>).</p><fig id="F5" position="float" orientation="portrait"><object-id xmlns:xlink="http://www.w3.org/1999/xlink" content-type="doi" xlink:type="simple">10.3897/zookeys.959.54259.figure5</object-id><object-id xmlns:xlink="http://www.w3.org/1999/xlink" content-type="arpha" xlink:type="simple">430A0CBF-3DC4-5D7F-8A39-4DB36AF0255F</object-id><label>Figure 5.</label><caption><p><italic><tp:taxon-name><tp:taxon-name-part taxon-name-part-type="genus" reg="Eidophasia">Eidophasia</tp:taxon-name-part> <tp:taxon-name-part taxon-name-part-type="species" reg="assmanni">assmanni</tp:taxon-name-part></tp:taxon-name></italic> sp. nov., type locality (Russia, Altai Mountains).</p></caption><graphic xmlns:xlink="http://www.w3.org/1999/xlink" xlink:href="zookeys-959-099-g005.jpg" position="float" orientation="portrait" xlink:type="simple" id="oo_441918.jpg"><uri content-type="original_file" xlink:type="simple">https://binary.pensoft.net/fig/441918</uri></graphic></fig></tp:treatment-sec><tp:treatment-sec sec-type="distribution" id="SECID0EUGAG"><title>Distribution.</title><p>The species is currently only known from the type locality in the Altai Mountains (Altai Republic, Russian Federation).</p></tp:treatment-sec><tp:treatment-sec sec-type="etymology" id="SECID0EZGAG"><title>Etymology.</title><p>The species is dedicated to the Director of Tyrolean Federal State Museums Mag. Dr. Peter Assmann to his 55<sup>th</sup> birthday and in recognition of his particular support of Natural History Collections already in his former and present career.</p></tp:treatment-sec><tp:treatment-sec><!--Section generated to contain objects referenced in tp:taxon-treatment.--><fig id="F6" position="float" orientation="portrait"><object-id xmlns:xlink="http://www.w3.org/1999/xlink" content-type="doi" xlink:type="simple">10.3897/zookeys.959.54259.figure6</object-id><object-id xmlns:xlink="http://www.w3.org/1999/xlink" content-type="arpha" xlink:type="simple">43F98018-19C0-5CBF-8F18-E6134D70DF0C</object-id><label>Figure 6.</label><caption><p>Neighbor-Joining tree (Kimura 2 parameter, built with MEGA 6; cf. <xref ref-type="bibr" rid="B28">Tamura et al. 2013</xref>) of <italic><tp:taxon-name><tp:taxon-name-part taxon-name-part-type="genus" reg="Eidophasia">Eidophasia</tp:taxon-name-part></tp:taxon-name></italic> spp. and type species of selected <tp:taxon-name><tp:taxon-name-part taxon-name-part-type="family">Plutellidae</tp:taxon-name-part></tp:taxon-name> genera. The width of the triangles represents the sample size, and the depth the genetic variation within the cluster. Source: DNA Barcode data from <abbrev xmlns:xlink="http://www.w3.org/1999/xlink" xlink:title="Barcode of Life Data Systems" id="ABBRID0E6KAG" xlink:type="simple">BOLD</abbrev> (Barcode of Life Database, cf. <xref ref-type="bibr" rid="B18">Ratnasingham and Hebert 2007</xref>).</p></caption><graphic xmlns:xlink="http://www.w3.org/1999/xlink" xlink:href="zookeys-959-099-g006.jpg" position="float" orientation="portrait" xlink:type="simple" id="oo_441919.jpg"><uri content-type="original_file" xlink:type="simple">https://binary.pensoft.net/fig/441919</uri></graphic></fig></tp:treatment-sec><ref-list><ref id="B28"><mixed-citation xmlns:xlink="http://www.w3.org/1999/xlink" xlink:type="simple"><person-group><name name-style="western"><surname>Tamura</surname><given-names>K</given-names></name><name name-style="western"><surname>Stecher</surname><given-names>G</given-names></name><name name-style="western"><surname>Peterson</surname><given-names>D</given-names></name><name name-style="western"><surname>Filipski</surname><given-names>A</given-names></name><name name-style="western"><surname>Kumar</surname><given-names>S</given-names></name></person-group> (<year>2013</year>) <article-title>MEGA6: Molecular Evolutionary Genetics Analysis version 6.0.</article-title><source>Molecular Biology and Evolution</source><volume>30</volume>: <fpage>2725</fpage>–<lpage>2729</lpage>. <ext-link xlink:type="simple" ext-link-type="doi" xlink:href="10.1093/molbev/mst197">https://doi.org/10.1093/molbev/mst197</ext-link></mixed-citation></ref><ref id="B18"><mixed-citation xmlns:xlink="http://www.w3.org/1999/xlink" xlink:type="simple"><person-group><name name-style="western"><surname>Ratnasingham</surname><given-names>S</given-names></name><name name-style="western"><surname>Hebert</surname><given-names>PDN</given-names></name></person-group> (<year>2007</year>) BOLD: The Barcode of Life Data System (<ext-link xlink:type="simple" ext-link-type="uri" xlink:href="http://www.barcodinglife.org">http://www.barcodinglife.org</ext-link>). Molecular Ecology Notes 7: 355–364. <ext-link xlink:type="simple" ext-link-type="doi" xlink:href="10.1111/j.1471-8286.2007.01678.x">https://doi.org/10.1111/j.1471-8286.2007.01678.x</ext-link></mixed-citation></ref><ref id="B25"><mixed-citation xmlns:xlink="http://www.w3.org/1999/xlink" xlink:type="simple"><person-group><name name-style="western"><surname>Sohn</surname><given-names>J-C</given-names></name><name name-style="western"><surname>Baraniak</surname><given-names>E</given-names></name></person-group> (<year>2016</year>) <article-title><italic><tp:taxon-name><tp:taxon-name-part taxon-name-part-type="genus">Eidophasia</tp:taxon-name-part> <tp:taxon-name-part taxon-name-part-type="species">infuscata</tp:taxon-name-part></tp:taxon-name></italic> Staudinger, [1871] 1870, status nova with the first description of male and female genitalia (<tp:taxon-name><tp:taxon-name-part taxon-name-part-type="order">Lepidoptera</tp:taxon-name-part></tp:taxon-name>: <tp:taxon-name><tp:taxon-name-part taxon-name-part-type="family">Plutellidae</tp:taxon-name-part></tp:taxon-name>).</article-title><source>SHILAP Revista de Lepidopterología</source><volume>44</volume>(<issue>174</issue>): <fpage>259</fpage>–<lpage>264</lpage>.</mixed-citation></ref></ref-list></tp:taxon-treatment>
